# Supplementary material for: HOCI Probe CPP Induces the Differentiation of Human Dermal Fibroblasts into Vascular Endothelial Cells through PHD2/HIF-1α/HEY1 Signaling Pathway
Source: Cells. 2022 Oct 4;11(19):3126. doi: 10.3390/cells11193126 (PMC9562224; doi:10.3390/cells11193126)
Supplement: Supplementary file 1 [file cells-11-03126-s001.zip]

Archive with 1 entries (1 files):
- cells-1897727-supplementary.pdf
